# Supplementary material for: Heavy Metals Assimilation by Native and Non-Native Aquatic Macrophyte Species: A Case Study of a River in the Eastern Cape Province of South Africa
Source: Plants (Basel). 2021 Dec 6;10(12):2676. doi: 10.3390/plants10122676 (PMC8703371; doi:10.3390/plants10122676)
Supplement: Supplementary file 1 [file plants-10-02676-s001.zip]

Archive with 1 entries (1 files):
- plants-1448168-Supplementary.pdf
